# Supplementary material for: Genus-Specific Real-Time PCR and HRM Assays to Distinguish Liriope from Ophiopogon Samples
Source: Plants (Basel). 2017 Oct 26;6(4):53. doi: 10.3390/plants6040053 (PMC5750629; doi:10.3390/plants6040053)
Supplement: Supplementary file 1 [file plants-06-00053-s001.zip]

Archive with 3 entries (2 files):
- plants-231071-supplementary/
- plants-231071-supplementary/plants-231071-supplementary-english-layout.pdf
- plants-231071-supplementary/plants-231071-supplementary-FigS1.pdf
